# Supplementary material for: Parasite Spillover from Domestic Sheep to Wild Reindeer—The Role of Salt Licks
Source: Pathogens. 2023 Jan 25;12(2):186. doi: 10.3390/pathogens12020186 (PMC9959430; doi:10.3390/pathogens12020186)
Supplement: Supplementary file 1 [file pathogens-12-00186-s001.zip]

Archive with 1 entries (1 files):
- pathogens-1996417-supplementary.pdf
